# Supplementary material for: Alternative splicing controls teneurin-latrophilin interaction and synapse specificity by a shape-shifting mechanism
Source: Nat Commun. 2020 May 1;11:2140. doi: 10.1038/s41467-020-16029-7 (PMC7195488; doi:10.1038/s41467-020-16029-7)
Supplement: Supplementary file 4 — Source Data [file 41467_2020_16029_MOESM4_ESM.xlsx]

## Sheet: Figure 5b
	Date	Image (within the same well)	Sample
	7.21.19					Area	Mean	IntDen	RawIntDen	Area of clustered Cells (%)	Averages
		1	CMV	raw	1	1447680	15.881	22990290	22990290	22.4872	24.7522
				threshold 86	2	1447680	3.571	5169870	5169870
		2	CMV		1	1447680	20.895	30249885	30249885	25.5431				Average	STDEV	SEM
					2	1447680	5.337	7726755	7726755				CMV	21.3231	3.947	2.2788
		3	CMV		1	1447680	21.015	30423540	30423540	26.2262			TEN2 -SS	62.7357	13.1269	7.5788
					2	1447680	5.512	7978950	7978950				TEN2 DHR -SS	18.3412	6.60549	3.81368
		1	TEN2 -SS		1	1447680	51.465	74504370	74504370	75.4557	66.5676
					2	1447680	38.833	56217810	56217810
		2	TEN2 -SS		1	1447680	38.27	55403340	55403340	69.5445
					2	1447680	26.615	38529990	38529990
		3	TEN2 -SS		1	1447680	35.127	50853120	50853120	54.7025
					2	1447680	19.216	27817950	27817950
		1	TEN2 DHR -SS		1	1447680	20.291	29375235	29375235	22.9008	21.2412
					2	1447680	4.647	6727155	6727155				Cell Aggregation Assay
		2	TEN2 DHR -SS		1	1447680	15.126	21897360	21897360	18.6545
					2	1447680	2.822	4084845	4084845				CMV	TEN2 -SS	TEN2 DHR -SS
		3	TEN2 DHR -SS		1	1447680	13.768	19931055	19931055	22.1683			22	75	23
					2	1447680	3.052	4418385	4418385				26	70	19
	7.24.19												26	55	22
													21	69	18
						Area	Mean	IntDen	RawIntDen	Area of clustered Cells (%)	Averages		24	69	3
		1	CMV	raw	1	1447680	11.668	16891965	16891965	20.5576	21.4376		20	61	22
				threshold 86	2	1447680	2.399	3472590	3472590				19	68	20
		2	CMV		1	1447680	16.664	24124530	24124530	23.9583			21	34	20
					2	1447680	3.992	5779830	5779830				13
		3	CMV		1	1447680	10.982	15898740	15898740	19.7969
					2	1447680	2.174	3147465	3147465
		1	TEN2 -SS		1	1447680	64.434	93279510	93279510	69.3834	66.5231
					3	1447680	44.706	64720530	64720530
		2	TEN2 -SS		1	1447680	32.808	47495535	47495535	69.1609
					2	1447680	22.69	32848335	32848335
		3	TEN2 -SS		1	1447680	54.024	78208755	78208755	61.0249
					2	1447680	32.968	47726820	47726820
		1	TEN2 DHR -SS		1	1447680	29.686	42976170	42976170	18.0848	14.2201
					2	1447680	5.369	7772145	7772145
		2	TEN2 DHR -SS		1	1447680	23.093	33431265	33431265	2.54533
					2	1447680	0.588	850935	850935
		3	TEN2 DHR -SS		1	1447680	29.44	42619170	42619170	22.0302
					2	1447680	6.486	9389100	9389100
						Area	Mean	IntDen	RawIntDen	Area of clustered Cells (%)	Averages
		1	CMV	raw	1	1447680	14.476	20957175	20957175	18.9511	17.7795
				threshold 86	2	1447680	2.743	3971625	3971625
		2	CMV		1	1447680	23.547	34088400	34088400	21.1834
					2	1447680	4.988	7221090	7221090
		3	CMV		1	1447680	19.053	27582075	27582075	13.2039
					2	1447680	2.516	3641910	3641910
	only have 2 because last image not focused	1	TEN2 -SS		1	1447680	51.865	75084240	75084240	68.3927	51.3067
					2	1447680	35.472	51352155	51352155
		2	TEN2 -SS		1	1447680	84.201	121896120	121896120	34.2207
					2	1447680	28.814	41713665	41713665
	only have 2 because last image not focused	1	TEN2 DHR -SS		1	1447680	26.46	38305590	38305590	20.1727	20.1727
					2	1447680	5.338	7727265	7727265
		2	TEN2 DHR -SS		1	1447680	26.46	38305590	38305590	20.1727
					2	1447680	5.338	7727265	7727265

## Sheet: Figure 5c 
					Cell surface staining
					Pearson's Correlation Average for each cell
					EV		TEN2 -SS		TEN2 DHR -SS
					0.319069		0.798956		0.0937099
					0.241836		0.93345		0.264442
					0.363939		0.921185		0.228011
					0.121771		0.93301		0.193875
					0.16073		0.865552		0.150945
					0.599652		0.91873		0.452422
					0.479327		0.859882		0.476579
					0.557434		0.892056		0.319872
					0.499899		0.886714		0.26596
					0.336786		0.732407		0.198474
					0.511956		0.836715		0.388341
					0.645534		0.853551		0.353111
					0.574512		0.810852		0.486971
									0.495816
									0.458878

## Sheet: Figure 6c 
					Cell surface staining
					Pearson's Correlation Average for each cell
					EV		TEN2 -SS		TEN2 +SS
					0.525859		0.84972		0.844238
					0.463009		0.829411		0.894086
					0.599452		0.899708		0.883512
					0.565357		0.904088		0.675432
					0.435106		0.86612		0.882381
					0.434161		0.859332		0.873419
					0.350978		0.786939		0.831957
					0.080888		0.919891		0.924312
					0.298192		0.846013
							0.89394

## Sheet: Figure 7c,e
		PSD95 per HEKcell									GABA(A)Rα2 per HEK Cell
		NPR-Mut	NRXN1β	Teneurin2 -SS	Teneurin2 DHR -SS						NPR-Mut	NRXN1β	Teneurin2 +SS	Teneurin DHR +SS
		0.09902	2.59908	0.755166	0.513925						0.17632	0.279437	0.165839	0.618475
		0.12513	1.53216	0.648043	0.651484						0.06035	0.569381	0.185868	0.821145
		0.24371	3.74662	0.73116	0.524368						0.07487	0.220218	0.509253	0.683954
		0.16735	2.09126	0.812155	0.500677						0.16625	0.493164	0.547214	0.67093
		0.19782	0.60255	0.784695	0.431285						0.21345	0.539871	0.736857	0.719604
		0.20854	0.678691	0.603164	0.403215						0.20177	1.1858	0.598039	0.977046
		0.21012	0.734241	1.01478	0.313306						0.19345	0.578414	0.885257	0.938644
		0.18542	1.23792	0.69712	0.325774						0.19647	0.732051	0.731667	0.723651
		0.08637	1.0125	1.33733	0.316466						0.08025	1.02962	0.236071	0.867333
		0.09799	0.344132	0.531011	0.718539						0.10894	1.13092	0.425858	0.759422
		0.25486	0.552141	0.689065	1						0.17223	1.27138	1.07787	0.773421
		0.19557	0.516447	0.945412	0.77921						0.21136	1.31896	0.910533	0.689211
		0.13763	0.610584	0.957726	0.42132						0.21657	0.510562	0.975329	0.674231
		0.19876	0.684268	0.57855	0.41068						0.155379	0.42156	0.812409	0.869515
		0.23541	0.505671	0.76995	0.42162						0.16425	0.58172	0.981081	0.521469
		0.22189	1.09966	0.440071	0.58967						0.18027	0.88692	0.863786	0.739128
			0.441226	0.459447	0.52535						0.15898	0.87941	0.780491	0.710026
			0.473888	0.458328	0.40071						0.14932	0.77289	1.00284	0.666527
				0.626788	0.55731							0.85832	0.971602	0.638841
				1.26282	0.55234							1.08361		0.639133
				1.86276								1.08772		0.557354
				1.66682								1.19832
				1.67847								0.88577

## Sheet: Figure 8b
				Cell Aggregation Index
				Negative Control		TEN2 -SS		TEN2 +SS		TEN2 +SS Salt bridge
				0.230769		0.737696		0.42325		0.431851
				0.406672		0.635843		0.529442		0.254822
				0.436109		0.781532		0.317958		0.441189
				0.275254		0.757663		0.239714		0.425962
				0.329991		0.650128		0.351771		0.414312
				0.160324		0.603448		0.159478		0.281564
				0.196472		0.576993		0.575036		0.46284
				0.221953		0.861702		0.244908		0.669577
				0.286531		0.525366		0.49962		0.608944
				0.248756		0.529466		0.215525		0.272575
				0.339565		0.789258		0.31031		0.362719
				0.304527		0.787848		0.41662		0.398815
				0.381182		0.635374		0.306283		0.317578
				0.388681		0.609113		0.227983		0.36409
				0.371763		0.739056				0.49035
				0.288899		0.672131				0.630796
				0.438864		0.745763				0.608512
				0.356036		0.744565				0.554104
				0.46						0.643981
				0.25376						0.522365
				0.41976						0.664364
				0.0995708						0.559496
				0.403691						0.530079
				0.140472						0.556741
				0.213478						0.51617
				0.301361						0.562145
				0.380165						0.610586
										0.589732
										0.603837
										0.574514
										0.55772
										0.595381
			Avg	0.308689		0.687941		0.344136		0.502429
			StDev	0.0979407		0.0970331		0.127564		0.119692
			SEM	0.0188487		0.0228709		0.0340929		0.0211587

## Sheet: Supplementary Figure 6b 
				Cell surface staining
				Pearson's Correlation Average for each cell
				CMV		TEN2 +SS		TEN2 LR +SS		TEN2 +SS ΔTox		TEN2 +SS ΔTox ΔBarrel
				0.525859		0.844238		0.609603		0.358253		0.175924
				0.463009		0.894086		0.901562		0.0968967		0.504146
				0.599452		0.883512		0.906211		0.279239		0.296344
				0.565357		0.675432		0.68258		0.228474		0.293755
				0.435106		0.882381		0.812934		0.16581		0.415989
				0.434161		0.873419		0.766112		0.283082		0.110548
				0.350978		0.831957		0.783755		0.216176		0.138632
				0.080888		0.924312		0.686736		0.366229		0.0351592
				0.298192				0.918058				0.224822
				-0.00129533				0.810858

## Sheet: Supplementary Figure 6c
	Threshold Used 90 and 255	Time	Sample			Area	Mean	Min	Max	Int Density	Raw Int Density	Area of clustered Cells (%)	Averages
															CAM 2	Averages	StDEV	SEM (error bars with an N of 3)
1st trial		25 min	CMV	Raw	1	16.085	24.22	0	255	389.592	35063265	7.42751	10.3472		CMV	15.5702	13.4212	7.74872
				Thresholded	1	16.085	1.799	0	255	28.937	2604315				Ten2 -SS	57.3596	13.8794	8.01327
				Raw	1	16.085	22.738	0	255	365.752	32917695	10.6687			Tox GPI	12.5246	10.8122	6.2424
				Thresholded	1	16.085	2.426	0	255	39.021	3511860				Tox TM	13.6248	7.41448	4.28075
				Raw	1	16.085	36.288	0	255	583.701	52533060	12.9453
				Thresholded	1	16.085	4.698	0	255	75.562	6800595
			TEN2 -SS	Raw	1	16.085	39.865	0	255	641.249	57712365	45.3401	51.054
				Thresholded	1	16.085	18.075	0	255	290.743	26166825
				Raw	1	16.085	36.544	0	255	587.82	52903830	54.9995
				Thresholded	1	16.085	20.099	0	255	323.298	29096775
				Raw	1	16.085	41.5	0	255	667.548	60079275	52.8223
				Thresholded	1	16.085	21.921	0	255	352.614	31735260
			Tox-GPI	Raw	1	16.085	23.219	0	255	373.487	33613845	5.6176	6.73567
				Thresholded	1	16.085	1.304	0	255	20.981	1888275
				Raw	1	16.085	28.657	0	255	460.952	41485695	7.85375
				Thresholded	1	16.085	2.251	0	255	36.202	3258135
			Tox-TM	Raw	1	16.085	18.578	0	255	298.829	26894595	8.7883	18.6565
				Threshold 85	2	16.085	1.633	0	255	26.262	2363595
				Raw	1	16.085	28.201	0	255	453.622	40826010	32.4788			Cell Aggregation Assay
				Thresholded	2	16.085	9.159	0	255	147.331	13259745
				Raw	1	16.085	24.282	0	255	390.592	35153280	14.7023			CMV		Ten2 -SS		Tox TM		Tox GPI
				Thresholded	2	16.085	3.57	0	255	57.426	5168340				7.42751		45.3401		8.7883		5.6176
															10.6687		54.9995		32.4788		7.85375
															12.9453		52.8223		14.7023		7.68768
															10.7184		51.35		8.49798		2.65973
															0.674541		42.717		11.8353		2.2113
															2.08203		44.2565		12.9936		18.256
															23.7529		73.6447		8.49798		30.4704
															32.7399		72.3101		11.8353		25.4404
2nd Trial	Threshold Used 90 and 255	Time	Sample			Area	Mean	Min	Max	Int Density	Raw Int Density	Area of clustered Cells (%)	Averages		39.1223		78.7965		12.9936
		25 min	CMV	Raw	1	16.085	21.116	0	255	339.66	30569400	10.7184	4.49165
				Thresholded	1	16.085	2.263	0	255	36.406	3276495
				Raw	1	16.085	24.497	0	255	394.046	35464125	0.674541
				Thresholded	1	16.085	0.165	0	255	2.658	239190
				Raw	1	16.085	36.446	0	255	586.254	52762815	2.08203
				Thresholded	1	16.085	0.759	0	255	12.206	1098540
			TEN2 -SS	Raw	1	16.085	39.505	0	255	635.457	57191145	51.35	46.1078
				Thresholded	1	16.085	20.286	0	255	326.307	29367585
				Raw	1	16.085	55.702	0	255	895.978	80637980	42.717
				Thresholded	1	16.085	23.794	0	255	382.735	34446165
				Raw	1	16.085	39.061	0	255	628.312	56548035	44.2565
				Thresholded	1	16.085	17.287	0	255	278.069	25026210
			Tox-GPI	Raw	1	16.085	37.737	0	255	607.01	54630945	7.68768	4.18624
				Thresholded	1	16.085	2.901	0	255	46.665	4199850
				Raw	1	16.085	34.477	0	255	554.568	49911150	2.65973
				Thresholded	1	16.085	0.917	0	255	14.75	1327530
				Raw	1	16.085	46.807	0	255	752.905	67761405	2.2113
				Thresholded	1	16.085	1.035	0	255	16.649	1498380
			Tox-TM	Raw	1	16.085	29.628	0	255	476.584	42892530	8.49798	11.1089
				Thresholded	2	16.085	2.518	0	255	40.5	3644970
				Raw	1	16.085	32.517	0	255	523.039	47073510	11.8353
				Thresholded	2	16.085	3.848	0	255	61.903	5571240
				Raw	1	16.085	42.127	0	255	677.634	60987075	12.9936
				Thresholded	2	16.085	5.474	0	255	88.049	7924380
	Threshold Used 95 and 255	Time	Sample			Area	Mean	Min	Max	Int Density	Raw Int Density	Area of clustered Cells (%)	Averages
3rd Trial		25 mins	CMV	Raw	1	16.085	10.235	0	255	164.637	14817285	23.7529	31.8717
				Thresholded	2	16.085	2.431	0	255	39.106	3519510
				Raw	1	16.085	11.142	0	255	179.225	16130280	32.7399
				Thresholded	2	16.085	3.648	0	255	58.678	5281050
				Raw	1	16.085	10.515	0	255	169.144	15222990	39.1223
				Thresholded	2	16.085	4.114	0	255	66.173	5955525
			TEN2 -SS	Raw	1	16.085	11.815	0	255	190.049	17104380	73.6447	74.9171
				Thresholded	2	16.085	8.701	0	255	139.961	12596490
				Raw	1	16.085	11.354	0	255	182.637	16437300	72.3101
				Thresholded	2	16.085	8.21	0	255	132.065	11885805
				Raw	1	16.085	14.295	0	255	229.934	20694015	78.7965
				Thresholded	2	16.085	11.264	0	255	181.18	16306230
			Tox-GPI	Raw	1	16.085	13.45	0	255	216.351	19471545	18.256	24.7223
				Thresholded	2	16.085	2.455	0	255	39.497	3554700
				Raw	1	16.085	11.781	0	255	189.505	17055420	30.4704
				Thresholded	2	16.085	3.59	0	255	57.743	5196900
				Raw	1	16.085	9.843	0	255	158.327	14249400	25.4404
				Thresholded	2	16.085	2.504	0	255	40.279	3625080
			Tox-TM	Raw	1	16.085	29.628	0	255	476.584	42892530	8.49798	11.1089
				Thresholded	2	16.085	2.518	0	255	40.5	3644970
				Raw	1	16.085	32.517	0	255	523.039	47073510	11.8353
				Thresholded	2	16.085	3.848	0	255	61.903	5571240
				Raw	1	16.085	42.127	0	255	677.634	60987075	12.9936
				Thresholded	2	16.085	5.474	0	255	88.049	7924380
